# Supplementary material for: The prevalence of using beta-blockers and its relationship with social anxiety among health profession students at Umm Al-Qura University
Source: PLoS One. 2024 Aug 13;19(8):e0307163. doi: 10.1371/journal.pone.0307163 (PMC11321580; doi:10.1371/journal.pone.0307163)
Supplement: S1 Data — (XLSX) [file pone.0307163.s001.xlsx]

## Sheet: Sheet1
SPIN1	SPIN2	SPIN3	SPIN4	SPIN5	SPIN6	SPIN7	SPIN8	SPIN9	SPIN10	SPIN11	SPIN12	SPIN13	SPIN14	SPIN15	SPIN16	SPIN17	SPIN_Total	SPIN_Total_Cat	SPIN_TOTAL_3_Cat	BB_use	BB_frequency	BB_daily_dosage	BB_prescription	BB_reasons_for_use_1_Improve_performance	BB_reasons_for_use_2_Reduce_stress_anxiety	BB_reasons_for_use_3_Reduce_social_pressure	BB_reasons_for_use_4_Improve_blood_pressure	BB_reasons_for_use_5_Reduce_trembling	BB_reasons_for_use_8_NotApplicaple	BB_usage_situations_1_Paper_Exams	BB_usage_situations_2_Oral_Exams	BB_usage_situations_3_Presentations	BB_usage_situations_4_Social_Gatherings	BB_usage_situations_other	BB_usage_situations_8_NotApplicaple	Gender	College	Academic_year	Mental_condition_history	GPA
4	0	2	2	4	3	2	2	3	1	4	3	2	2	3	2	2	41	4	3	1	2	2	2	1	1	0	0	1	0	0	0	1	0	0	0	2	1	2	2	1
3	1	2	4	1	2	1	1	2	2	3	2	3	2	2	3	2	36	3	2	2	8	8	8	0	0	0	0	0	1	0	0	0	0	0	0	2	1	1	2	2
0	0	1	1	1	0	0	2	0	0	0	0	0	1	0	0	0	6	1	1	2	8	8	8	0	0	0	0	0	0	0	0	0	0	0	0	2	1	2	2	1
0	0	0	1	1	1	3	2	0	0	0	0	0	0	0	0	0	8	1	1	2	8	8	8	0	0	0	0	0	0	0	0	0	0	0	0	2	1	1	2	1
1	0	0	0	1	0	0	0	0	0	1	0	0	1	1	0	0	5	1	1	2	8	8	8	0	0	0	0	0	0	0	0	0	0	0	0	2	1	2	2	1
1	2	0	1	1	1	1	0	0	0	0	0	2	1	0	1	0	11	1	1	2	8	8	8	0	0	0	0	0	0	0	0	0	0	0	0	2	1	2	2	1
2	4	4	2	1	3	1	2	4	1	3	2	3	1	4	0	3	40	3	2	1	3	1	1	1	0	0	0	0	0	0	0	0	0	1	0	2	1	2	2	1
1	0	0	2	1	1	0	2	0	1	0	0	0	0	0	0	1	9	1	1	2	8	8	8	0	0	0	0	0	0	0	0	0	0	0	0	2	1	2	2	1
2	3	1	3	3	3	3	0	1	2	2	1	2	2	3	1	3	35	3	2	2	8	8	8	0	0	0	0	0	0	0	0	0	0	0	0	2	1	2	2	1
0	2	2	2	1	1	1	3	2	2	1	0	1	0	2	1	1	22	2	2	1	1	1	1	1	0	0	0	1	0	0	0	0	0	1	0	2	1	3	1	1
1	0	0	1	1	1	0	1	0	0	0	0	0	0	0	0	1	6	1	1	2	8	8	8	0	0	0	0	0	0	0	0	0	0	0	0	2	1	2	2	1
1	1	1	2	1	0	1	1	0	1	0	0	0	1	0	1	2	13	1	1	2	8	8	8	0	0	0	0	0	0	0	0	0	0	0	0	2	2	2	2	1
0	2	0	2	3	2	4	1	0	4	1	2	0	4	2	0	0	27	2	2	2	8	8	8	0	0	0	0	0	0	0	0	0	0	0	0	1	1	3	2	2
1	1	0	1	0	2	1	0	0	1	1	0	1	0	0	0	1	10	1	1	2	8	8	8	0	0	0	0	0	0	0	0	0	0	0	0	1	1	3	2	2
1	0	0	0	0	0	0	0	0	0	0	0	0	0	0	0	0	1	1	1	2	8	8	8	0	0	0	0	0	0	0	0	0	0	0	0	1	1	1	2	2
2	0	2	1	2	1	0	0	1	2	3	2	3	1	3	3	4	30	2	2	2	8	8	8	0	0	0	0	0	0	0	0	0	0	0	0	2	1	2	2	1
0	0	1	2	3	2	0	0	0	0	0	2	1	2	0	0	0	13	1	1	2	8	8	8	0	0	0	0	0	0	0	0	0	0	0	0	2	1	2	1	2
2	1	1	1	3	2	0	1	2	1	4	2	1	2	0	1	0	24	2	2	2	8	8	8	0	0	0	0	0	0	0	0	0	0	0	0	2	1	2	2	1
3	0	2	2	3	3	2	1	2	1	1	4	0	1	1	2	1	29	2	2	2	8	8	8	0	0	0	0	0	0	0	0	0	0	0	0	2	1	2	2	1
0	0	0	0	0	0	0	0	0	0	0	0	0	0	0	0	0	0	1	1	1	3	3	1	1	0	1	0	0	0	1	1	1	1	0	0	2	1	2	2	1
0	0	0	0	0	0	0	0	0	0	0	0	0	0	0	0	0	0	1	1	2	8	8	8	0	0	0	0	0	0	0	0	0	0	0	0	2	1	1	2	2
2	2	3	3	2	2	4	2	1	3	1	3	2	2	1	1	1	35	3	2	2	8	8	8	0	0	0	0	0	0	0	0	0	0	0	0	2	1	2	2	2
3	1	3	1	3	1	1	3	4	1	3	3	0	3	0	3	0	33	3	2	2	8	8	8	0	0	0	0	0	0	0	0	0	0	0	0	2	1	2	2	1
1	1	2	2	1	2	1	2	1	2	3	0	1	1	2	1	3	26	2	2	2	8	8	8	0	0	0	0	0	0	0	0	0	0	0	0	2	2	2	2	1
3	0	2	2	0	1	0	2	2	0	2	0	0	0	1	2	0	17	1	1	2	8	8	8	0	0	0	0	0	0	0	0	0	0	0	0	2	1	2	2	2
0	1	0	0	0	0	0	0	0	0	2	0	0	0	1	0	4	8	1	1	2	8	8	8	0	0	0	0	0	0	0	0	0	0	0	0	2	1	2	2	1
2	2	1	1	2	2	1	2	2	1	2	4	0	1	1	1	1	26	2	2	2	8	8	8	0	0	0	0	0	0	0	0	0	0	0	0	2	1	2	2	1
1	0	1	2	1	2	0	3	3	3	2	0	0	1	0	0	0	19	1	1	2	8	8	8	0	0	0	0	0	0	0	0	0	0	0	0	2	1	3	2	1
1	0	2	2	0	1	0	1	2	1	2	1	0	2	1	0	2	18	1	1	2	8	8	8	0	0	0	0	0	0	0	0	0	0	0	0	2	2	2	2	1
0	0	1	0	0	0	0	0	0	0	1	0	1	0	2	0	1	6	1	1	2	8	8	8	0	0	0	0	0	0	0	0	0	0	0	0	2	2	2	2	1
2	0	2	2	0	0	0	0	0	0	2	0	0	1	1	0	0	10	1	1	2	8	8	8	0	0	0	0	0	0	0	0	0	0	0	0	1	1	2	2	1
2	0	1	2	0	0	0	2	0	0	2	0	0	1	0	1	0	11	1	1	2	8	8	8	0	0	0	0	0	0	0	0	0	0	0	0	2	1	2	2	1
3	0	2	1	3	3	1	0	1	2	1	4	0	0	2	2	1	26	2	2	2	8	8	8	0	0	0	0	0	0	0	0	0	0	0	0	2	2	2	2	1
2	2	1	1	1	2	1	0	1	1	1	0	2	2	0	1	1	19	1	1	2	8	8	8	0	0	0	0	0	0	0	0	0	0	0	0	2	2	2	2	1
1	0	1	1	0	1	0	0	1	1	1	0	0	1	0	0	0	8	1	1	2	8	8	8	0	0	0	0	0	0	0	0	0	0	0	0	2	1	2	2	1
1	0	0	1	4	1	0	0	0	1	0	1	0	2	3	0	1	15	1	1	2	8	8	8	0	0	0	0	0	0	0	0	0	0	0	0	2	2	2	2	1
2	2	1	3	2	0	0	0	1	3	1	1	1	3	0	2	3	25	2	2	2	8	8	8	0	0	0	0	0	0	0	0	0	0	0	0	2	1	2	2	1
0	0	4	2	2	2	0	1	1	2	4	2	0	2	1	1	0	24	2	2	2	8	8	8	0	0	0	0	0	0	0	0	0	0	0	0	1	2	2	1	1
0	2	1	4	0	3	0	3	1	0	4	0	3	1	1	0	4	27	2	2	1	1	1	3	1	1	0	0	0	0	0	0	1	0	0	0	2	1	2	2	1
0	0	2	2	2	1	0	1	2	0	2	0	2	0	1	0	2	17	1	1	2	8	8	8	0	0	0	0	0	0	0	0	0	0	0	0	2	1	2	2	1
2	0	3	3	4	4	0	4	4	1	2	3	0	2	1	1	1	35	3	2	1	1	1	3	1	1	0	0	0	0	0	1	1	0	0	0	2	1	2	2	1
2	1	2	1	1	2	1	0	0	0	1	1	1	1	0	1	2	17	1	1	2	8	8	8	0	0	0	0	0	0	0	0	0	0	0	0	2	1	3	2	2
1	2	1	2	1	1	2	0	2	1	0	1	3	2	3	1	4	27	2	2	2	8	8	8	0	0	0	0	0	0	0	0	0	0	0	0	2	1	3	1	1
1	1	0	0	1	1	0	0	0	0	0	1	0	1	0	0	0	6	1	1	2	8	8	8	0	0	0	0	0	0	0	0	0	0	0	0	2	2	2	2	2
2	2	4	4	3	4	2	3	4	4	4	3	4	4	4	2	3	56	5	3	2	8	8	8	0	0	0	0	0	0	0	0	0	0	0	0	2	2	2	2	1
2	1	2	2	2	3	3	3	2	2	2	1	1	2	2	2	3	35	3	2	2	8	8	8	0	0	0	0	0	0	0	0	0	0	0	0	2	1	2	2	1
3	2	3	3	1	3	1	2	3	3	3	2	3	3	3	2	4	44	4	3	2	8	8	8	0	0	0	0	0	0	0	0	0	0	0	0	2	2	2	2	1
2	2	2	1	1	2	3	2	3	2	3	2	3	3	3	2	4	40	3	2	2	8	8	8	0	0	0	0	0	0	0	0	0	0	0	0	2	1	2	2	1
2	0	2	3	1	2	2	3	1	3	3	2	2	3	2	2	1	34	3	2	2	8	8	8	0	0	0	0	0	0	0	0	0	0	0	0	2	2	2	2	1
2	1	1	4	2	4	1	0	4	2	4	2	2	4	4	1	4	42	4	3	2	8	8	8	0	0	0	0	0	0	0	0	0	0	0	0	2	1	2	2	1
3	1	3	2	3	3	4	2	3	2	2	3	4	4	4	3	4	50	4	3	2	8	8	8	0	0	0	0	0	0	0	0	0	0	0	0	2	1	2	2	2
2	2	4	2	2	4	3	2	1	2	4	3	3	4	3	1	1	43	4	3	2	8	8	8	0	0	0	0	0	0	0	0	0	0	0	0	1	1	1	2	2
3	2	1	4	2	2	1	3	3	2	4	1	3	3	3	3	2	42	4	3	2	8	8	8	0	0	0	0	0	0	0	0	0	0	0	0	1	1	1	2	1
2	4	3	1	4	4	4	4	3	2	4	4	4	4	4	4	4	59	5	3	2	8	8	8	0	0	0	0	0	0	0	0	0	0	0	0	1	1	1	2	1
1	1	1	3	1	3	0	1	2	1	1	1	3	1	0	1	2	23	2	2	2	8	8	8	0	0	0	0	0	0	0	0	0	0	0	0	2	1	2	2	1
1	0	2	0	0	0	0	2	4	0	2	0	0	2	0	0	0	13	1	1	2	8	8	8	0	0	0	0	0	0	0	0	0	0	0	0	1	1	1	2	1
2	0	1	2	2	2	3	3	3	2	3	2	2	3	3	2	4	39	3	2	2	8	8	8	0	0	0	0	0	0	0	0	0	0	0	0	2	2	3	2	1
2	0	2	0	1	4	0	3	4	0	4	1	4	3	4	0	4	36	3	2	1	2	1	2	0	0	0	0	1	0	0	0	1	0	0	0	2	2	3	2	1
4	2	2	0	1	1	0	1	1	0	1	0	3	3	1	1	4	25	2	2	2	8	8	8	0	0	0	0	0	0	0	0	0	0	0	0	2	2	3	2	1
2	3	2	3	3	2	1	0	2	0	3	2	3	2	2	2	3	35	3	2	2	8	8	8	0	0	0	0	0	0	0	0	0	0	0	0	2	2	3	2	2
2	0	1	3	2	1	1	2	1	3	2	2	2	1	1	2	2	28	2	2	2	8	8	8	0	0	0	0	0	0	0	0	0	0	0	0	2	2	3	2	1
4	3	4	4	4	4	2	2	4	4	4	4	4	4	4	4	4	63	5	3	2	8	8	8	0	0	0	0	0	0	0	0	0	0	0	0	2	2	3	2	2
1	2	1	0	2	1	0	0	1	0	2	1	2	2	2	0	3	20	1	1	2	8	8	8	0	0	0	0	0	0	0	0	0	0	0	0	2	2	3	2	1
0	0	2	2	0	1	2	1	1	0	4	1	2	1	2	0	1	20	1	1	2	8	8	8	0	0	0	0	0	0	0	0	0	0	0	0	2	2	3	1	2
2	1	2	2	4	4	4	0	1	0	3	1	4	4	4	2	4	42	4	3	2	8	8	8	0	0	0	0	0	0	0	0	0	0	0	0	2	2	2	2	1
2	0	2	4	0	1	0	2	3	1	4	0	0	1	0	0	0	20	1	1	2	8	8	8	0	0	0	0	0	0	0	0	0	0	0	0	2	1	2	2	1
3	3	3	3	3	3	3	3	3	3	3	3	3	3	3	3	3	51	5	3	2	8	8	8	0	0	0	0	0	0	0	0	0	0	0	0	2	2	3	1	2
1	2	1	2	1	2	0	1	1	1	1	0	3	2	2	1	3	24	2	2	2	8	8	8	0	0	0	0	0	0	0	0	0	0	0	0	2	2	2	1	1
4	2	4	4	4	4	2	4	4	4	4	4	2	4	4	4	4	62	5	3	2	8	8	8	0	0	0	0	0	0	0	0	0	0	0	0	2	1	1	2	2
3	2	1	4	2	3	1	0	2	2	3	0	0	0	3	2	4	32	3	2	2	8	8	8	0	0	0	0	0	0	0	0	0	0	0	0	2	1	1	2	2
4	1	2	2	0	2	2	0	1	0	1	1	0	1	0	0	2	19	1	1	2	8	8	8	0	0	0	0	0	0	0	0	0	0	0	0	2	2	2	2	1
1	0	0	2	1	0	0	0	3	3	2	2	1	0	0	1	0	16	1	1	2	8	8	8	0	0	0	0	0	0	0	0	0	0	0	0	2	2	1	2	1
4	3	3	4	3	3	2	2	3	2	4	4	2	3	1	1	3	47	4	3	2	8	8	8	0	0	0	0	0	0	0	0	0	0	0	0	1	2	2	2	1
2	0	1	1	2	0	3	1	1	1	0	1	4	4	1	1	1	24	2	2	2	8	8	8	0	0	0	0	0	0	0	0	0	0	0	0	2	2	1	2	1
4	2	4	2	3	4	1	3	4	2	4	3	2	4	4	3	2	51	5	3	2	8	8	8	0	0	0	0	0	0	0	0	0	0	0	0	2	2	2	2	1
0	0	0	1	1	0	0	0	0	0	0	0	0	0	0	1	0	3	1	1	2	8	8	8	0	0	0	0	0	0	0	0	0	0	0	0	2	2	3	2	2
2	4	0	0	1	0	0	0	2	0	1	0	0	0	0	0	0	10	1	1	2	8	8	8	0	0	0	0	0	0	0	0	0	0	0	0	2	1	1	2	2
1	0	1	0	1	0	1	0	0	0	1	2	0	0	0	0	0	7	1	1	2	8	8	8	0	0	0	0	0	0	0	0	0	0	0	0	2	2	3	1	2
4	2	4	4	4	4	0	4	4	4	4	4	4	4	4	4	4	62	5	3	1	1	1	2	0	1	1	0	1	0	1	1	1	0	0	0	2	2	3	2	1
4	3	4	3	4	4	4	4	4	3	4	2	3	3	4	4	4	61	5	3	2	8	8	8	0	0	0	0	0	0	0	0	0	0	0	0	2	2	3	2	1
2	1	2	4	0	3	0	0	0	2	3	0	0	0	2	2	0	21	2	2	2	8	8	8	0	0	0	0	0	0	0	0	0	0	0	0	2	2	1	2	2
2	1	1	0	0	1	0	2	2	2	1	1	2	2	3	2	3	25	2	2	2	8	8	8	0	0	0	0	0	0	0	0	0	0	0	0	2	2	1	2	2
2	1	1	1	1	2	2	1	1	1	1	1	0	4	1	0	4	24	2	2	2	8	8	8	0	0	0	0	0	0	0	0	0	0	0	0	2	2	1	2	2
1	0	0	4	0	1	0	0	0	2	0	0	4	0	1	1	4	18	1	1	2	8	8	8	0	0	0	0	0	0	0	0	0	0	0	0	2	1	1	2	2
2	4	3	2	2	4	4	0	1	2	2	1	2	2	2	4	1	38	3	2	2	8	8	8	0	0	0	0	0	0	0	0	0	0	0	0	2	1	1	2	2
1	0	1	1	0	1	0	0	0	0	0	0	1	0	0	0	0	5	1	1	1	3	1	1	0	1	0	1	0	0	0	0	0	0	0	0	2	1	1	2	2
2	3	4	3	1	4	0	2	1	4	2	0	3	3	4	0	1	37	3	2	2	8	8	8	0	0	0	0	0	0	0	0	0	1	0	0	2	1	1	2	1
4	2	2	3	3	4	0	2	1	2	1	1	2	3	3	3	3	39	3	2	2	8	8	8	0	0	0	0	0	0	0	0	0	0	0	0	2	2	2	2	1
1	0	2	0	0	0	0	0	1	0	1	0	0	1	0	0	0	6	1	1	2	8	8	8	0	0	0	0	0	0	0	0	0	0	0	0	2	2	2	2	1
1	2	0	2	1	0	2	0	0	0	1	0	2	1	0	0	0	12	1	1	2	8	8	8	0	0	0	0	0	0	0	0	0	0	0	0	2	2	1	2	2
3	3	4	1	3	3	3	3	4	2	3	3	4	3	3	3	4	52	5	3	2	8	8	8	0	0	0	0	0	0	0	0	0	0	0	0	2	1	1	2	2
1	3	2	1	2	2	1	4	2	3	3	1	4	1	1	1	1	33	3	2	2	8	8	8	0	0	0	0	0	0	0	0	0	0	0	0	2	1	1	2	1
2	0	4	0	1	4	0	4	4	0	4	3	0	2	4	2	0	34	3	2	2	8	8	8	0	0	0	0	0	0	0	0	0	0	0	0	2	2	2	2	1
4	2	3	2	3	3	4	3	2	1	2	1	1	1	2	1	2	37	3	2	2	8	8	8	0	0	0	0	0	0	0	0	0	0	0	0	2	2	2	2	1
0	0	2	1	1	0	0	0	0	0	0	0	0	0	0	0	0	4	1	1	2	8	8	8	0	0	0	0	0	0	0	0	0	0	0	0	2	2	2	2	1
3	2	3	4	4	3	3	2	3	3	3	1	3	3	3	3	3	49	4	3	2	8	8	8	0	0	0	0	0	0	0	0	0	0	0	0	2	2	2	2	2
2	3	2	2	2	3	2	2	2	1	3	1	2	2	1	2	2	34	3	2	2	8	8	8	0	0	0	0	0	0	0	0	0	0	0	0	2	2	2	1	1
2	0	0	0	0	0	0	0	1	1	0	0	0	1	0	2	1	8	1	1	2	8	8	8	0	0	0	0	0	0	0	0	0	0	0	0	2	1	1	2	1
2	3	1	1	1	2	2	1	0	1	3	1	0	0	2	3	2	25	2	2	2	8	8	8	0	0	0	0	0	0	0	0	0	0	0	0	2	2	2	2	1
3	3	2	3	3	3	4	2	4	3	3	3	4	3	3	4	3	53	5	3	2	8	8	8	0	0	0	0	0	0	0	0	0	0	0	0	2	1	1	2	1
3	3	2	1	1	0	1	1	4	1	3	1	3	3	2	1	3	33	3	2	2	8	8	8	0	0	0	0	0	0	0	0	0	0	0	0	2	2	2	2	2
3	0	2	2	1	2	0	1	3	2	4	2	0	2	3	2	3	32	3	2	2	8	8	8	0	0	0	0	0	0	0	0	0	0	0	0	2	1	1	2	2
2	0	2	2	1	2	2	1	2	0	1	0	0	1	2	2	2	22	2	2	2	8	8	8	0	0	0	0	0	0	0	0	0	0	0	0	2	1	2	2	1
2	0	2	1	0	0	0	0	0	0	0	0	0	0	0	1	0	6	1	1	2	8	8	8	0	0	0	0	0	0	0	0	0	0	0	0	1	1	1	2	2
4	1	1	1	3	2	1	0	1	1	2	2	1	1	0	1	0	22	2	2	2	8	8	8	0	0	0	0	0	0	0	0	0	0	0	0	2	2	3	2	2
0	0	0	0	0	0	0	0	0	0	2	0	0	0	0	0	0	2	1	1	2	8	8	8	0	0	0	0	0	0	0	0	0	0	0	0	2	2	2	2	1
0	0	0	0	0	0	0	0	0	0	0	0	0	0	0	0	0	0	1	1	2	8	8	8	0	0	0	0	0	0	0	0	0	0	0	0	2	2	2	2	1
1	0	1	0	3	1	0	0	0	0	0	2	2	2	2	1	1	16	1	1	1	1	1	3	0	1	0	0	0	0	1	1	1	0	0	0	2	2	3	2	1
1	1	2	2	0	1	0	1	1	2	2	0	3	2	1	0	1	20	1	1	2	8	8	8	0	0	0	0	0	0	0	0	0	0	0	0	2	2	2	2	2
4	0	2	3	3	3	0	3	3	2	4	3	0	1	0	4	0	35	3	2	1	1	1	3	1	1	0	0	0	0	0	1	1	0	0	0	2	2	3	2	2
2	2	2	2	2	1	3	2	1	2	2	2	2	2	3	0	2	32	3	2	2	8	8	8	0	0	0	0	0	0	0	0	0	0	0	0	2	2	2	2	1
2	0	2	2	1	2	0	3	3	1	3	1	1	2	1	3	0	27	2	2	1	1	1	3	0	1	0	0	0	0	0	1	0	0	0	0	2	2	3	2	2
0	0	0	1	0	0	0	2	1	0	0	0	0	0	0	0	0	4	1	1	2	8	8	8	0	0	0	0	0	0	0	0	0	0	0	0	1	2	3	2	1
2	1	1	1	1	1	2	0	1	1	0	1	1	1	0	0	2	16	1	1	2	8	8	8	0	0	0	0	0	0	0	0	0	0	0	0	2	1	2	2	1
1	0	3	1	0	1	0	4	4	0	4	0	0	1	2	2	0	23	2	2	2	8	8	8	0	0	0	0	0	0	0	0	0	0	0	0	1	2	2	2	1
1	0	1	1	1	0	1	1	0	1	0	0	1	0	0	0	0	8	1	1	2	8	8	8	0	0	0	0	0	0	0	0	0	0	0	0	1	1	1	2	2
4	0	1	1	1	0	0	1	0	1	2	0	0	0	0	0	4	15	1	1	2	8	8	8	0	0	0	0	0	0	0	0	0	0	0	0	1	1	1	2	1
0	2	0	0	1	0	0	0	0	0	0	0	1	0	0	1	2	7	1	1	2	8	8	8	0	0	0	0	0	0	0	0	0	0	0	0	1	1	3	2	1
0	0	2	4	2	2	0	0	1	1	3	0	0	1	2	0	0	18	1	1	2	8	8	8	0	0	0	0	0	0	0	0	0	0	0	0	1	1	2	2	1
3	1	2	3	3	4	1	1	4	1	4	3	3	2	4	2	4	45	4	3	2	8	8	8	0	0	0	0	0	0	0	0	0	0	0	0	1	1	1	2	2
0	0	0	1	0	0	0	0	0	0	0	0	0	0	0	0	0	1	1	1	2	8	8	8	0	0	0	0	0	0	0	0	0	0	0	0	1	1	2	2	2
4	2	4	2	4	3	3	3	3	2	4	2	4	4	2	4	3	53	5	3	2	8	8	8	0	0	0	0	0	0	0	0	0	0	0	0	2	2	2	2	1
2	3	3	1	1	3	2	2	2	1	4	2	2	3	3	1	3	38	3	2	2	8	8	8	0	0	0	0	0	0	0	0	0	0	0	0	2	1	1	2	2
2	1	4	4	3	3	2	4	3	3	3	2	2	2	3	3	3	47	4	3	2	8	8	8	0	0	0	0	0	0	0	0	0	0	0	0	2	2	2	1	2
2	0	0	0	0	0	0	0	0	0	0	1	0	2	0	0	0	5	1	1	2	8	8	8	0	0	0	0	0	0	0	0	0	0	0	0	2	2	2	2	1
4	2	1	1	2	2	1	1	3	1	2	3	2	2	2	3	1	33	3	2	2	8	8	8	0	0	0	0	0	0	0	0	0	0	0	0	2	2	1	2	1
0	0	0	0	0	0	0	0	0	0	0	0	0	0	0	0	0	0	1	1	2	8	8	8	0	0	0	0	0	0	0	0	0	0	0	0	2	2	1	2	1
0	1	0	0	1	1	0	2	0	1	0	0	0	0	0	1	0	7	1	1	2	8	8	8	0	0	0	0	0	0	0	0	0	0	0	0	2	2	1	2	2
1	0	0	2	1	0	0	1	1	0	1	1	1	0	0	1	1	11	1	1	2	8	8	8	0	0	0	0	0	0	0	0	0	0	0	0	2	2	1	2	1
4	4	3	2	3	4	1	0	3	2	3	3	3	3	1	0	3	42	4	3	2	8	8	8	0	0	0	0	0	0	0	0	0	0	0	0	2	2	1	2	1
2	3	2	3	2	2	1	2	2	2	2	3	2	2	2	2	3	37	3	2	2	8	8	8	0	0	0	0	0	0	0	0	0	0	0	0	2	2	2	2	1
3	1	4	4	2	4	2	4	4	2	4	2	2	4	4	0	1	47	4	3	2	8	8	8	0	0	0	0	0	0	0	0	0	0	0	0	2	2	1	1	2
1	1	2	3	3	3	0	3	2	2	4	3	3	3	2	3	3	41	4	3	2	8	8	8	0	0	0	0	0	0	0	0	0	0	0	0	2	2	1	2	1
0	0	0	4	2	4	2	0	4	0	1	4	4	4	4	4	4	41	4	3	2	8	8	8	0	0	0	0	0	0	0	0	0	0	0	0	2	2	1	2	1
2	2	1	2	2	2	0	1	2	2	3	2	2	1	1	1	1	27	2	2	2	8	8	8	0	0	0	0	0	0	0	0	0	0	0	0	2	2	2	2	1
0	2	1	3	1	0	2	1	0	2	1	3	1	0	1	0	1	19	1	1	2	8	8	8	0	0	0	0	0	0	0	0	0	0	0	0	2	2	1	2	1
1	2	0	2	0	2	0	2	0	2	2	0	2	2	2	2	2	23	2	2	2	8	8	8	0	0	0	0	0	0	0	0	0	0	0	0	2	2	1	2	2
1	2	0	2	1	1	2	0	1	0	1	0	2	0	1	0	2	16	1	1	2	8	8	8	0	0	0	0	0	0	0	0	0	0	0	0	2	1	1	2	2
2	1	2	1	1	1	2	0	2	0	1	2	1	1	0	0	1	18	1	1	2	8	8	8	0	0	0	0	0	0	0	0	0	0	0	0	2	1	1	2	1
2	0	4	3	2	4	0	4	2	0	1	0	0	0	2	1	0	25	2	2	2	8	8	8	0	0	0	0	0	0	0	0	0	0	0	0	2	2	1	2	1
2	3	0	0	1	1	0	2	1	1	1	2	3	3	1	0	1	22	2	2	2	8	8	8	0	0	0	0	0	0	0	0	0	0	0	0	2	1	1	2	1
2	1	1	1	0	0	0	0	0	0	0	0	1	0	0	2	3	11	1	1	2	8	8	8	0	0	0	0	0	0	0	0	0	0	0	0	2	1	1	2	2
2	1	4	1	0	2	0	0	0	0	0	1	3	3	0	1	1	19	1	1	1	2	3	1	0	1	0	0	1	1	1	0	1	1	0	0	2	2	1	2	2
2	1	3	2	1	4	1	1	2	2	3	1	0	2	4	0	3	32	3	2	2	8	8	8	0	0	0	0	0	0	0	0	0	0	0	0	2	1	1	2	1
1	0	0	2	0	0	2	0	2	2	4	0	2	2	1	0	0	18	1	1	2	8	8	8	0	0	0	0	0	0	0	0	0	0	0	0	2	1	1	2	1
0	0	0	0	0	0	0	0	0	0	1	0	0	2	0	0	2	5	1	1	2	8	8	8	0	0	0	0	0	0	0	0	0	0	0	0	2	2	1	2	2
1	0	1	0	0	0	1	2	1	0	1	2	1	1	0	1	1	13	1	1	2	8	8	8	0	0	0	0	0	0	0	0	0	0	0	0	2	1	1	2	1
1	3	3	2	2	2	2	1	1	1	3	2	4	4	4	3	4	42	4	3	2	8	8	8	0	0	0	0	0	0	0	0	0	0	0	0	2	2	1	1	2
0	0	0	0	0	0	0	0	0	0	0	0	0	0	0	0	0	0	1	1	2	8	8	8	0	0	0	0	0	0	0	0	0	0	0	0	2	2	1	2	1
4	4	4	3	3	3	2	2	4	3	4	4	4	4	2	3	2	55	5	3	2	8	8	8	0	0	0	0	0	0	0	0	0	0	0	0	2	2	1	2	1
0	0	1	1	1	2	0	0	0	0	0	0	3	0	0	0	1	9	1	1	2	8	8	8	0	0	0	0	0	0	0	0	0	0	0	0	2	2	1	2	1
2	3	1	1	1	2	0	3	2	1	2	0	2	3	1	1	2	27	2	2	2	8	8	8	0	0	0	0	0	0	0	0	0	0	0	0	2	2	1	2	1
2	2	1	2	1	1	0	0	0	0	2	2	1	1	1	1	3	20	1	1	2	8	8	8	0	0	0	0	0	0	0	0	0	0	0	0	2	2	1	2	1
0	0	2	0	2	2	1	0	1	1	1	1	1	0	1	0	1	14	1	1	2	8	8	8	0	0	0	0	0	0	0	0	0	0	0	0	2	2	1	2	1
2	1	2	0	0	1	0	2	1	0	1	1	3	0	1	1	3	19	1	1	2	8	8	8	0	0	0	0	0	0	0	0	0	0	0	0	2	2	1	2	1
1	0	0	0	0	2	0	0	0	0	1	0	1	0	1	1	1	8	1	1	2	8	8	8	0	0	0	0	0	0	0	0	0	0	0	0	2	1	1	2	1
2	3	2	1	3	3	3	2	1	3	3	2	4	2	3	2	3	42	4	3	2	8	8	8	0	0	0	0	0	0	0	0	0	0	0	0	2	1	1	2	2
4	2	1	2	2	2	1	0	1	1	2	2	0	1	1	1	1	24	2	2	2	8	8	8	0	0	0	0	0	0	0	0	0	0	0	0	2	1	1	2	2
0	0	2	0	3	2	2	0	1	1	2	4	0	2	4	1	1	25	2	2	2	8	8	8	0	0	0	0	0	0	0	0	0	0	0	0	2	1	1	2	1
1	0	2	1	0	2	1	4	1	0	3	1	1	4	2	2	2	27	2	2	1	3	3	3	0	0	1	0	0	0	0	0	0	1	0	0	2	1	1	2	1
1	0	2	2	1	1	0	1	1	1	1	0	1	0	2	2	1	17	1	1	2	8	8	8	0	0	0	0	0	0	0	0	0	0	0	0	2	1	2	2	2
0	0	0	0	1	1	0	0	1	0	1	2	0	0	2	0	1	9	1	1	2	8	8	8	0	0	0	0	0	0	0	0	0	0	0	0	2	1	1	2	2
3	1	4	2	2	3	0	0	1	1	2	1	3	2	3	3	3	34	3	2	2	8	8	8	0	0	0	0	0	0	0	0	0	0	0	0	2	1	1	2	1
0	2	1	0	1	2	2	2	2	2	4	2	4	2	2	2	4	34	3	2	2	8	8	8	0	0	0	0	0	0	0	0	0	0	0	0	2	1	1	1	1
2	1	3	2	2	3	2	3	3	2	3	3	2	3	3	2	3	42	4	3	2	8	8	8	0	0	0	0	0	0	0	0	0	0	0	0	2	2	1	2	1
2	1	3	0	1	2	1	0	2	0	3	3	3	2	3	1	3	30	2	2	2	8	8	8	0	0	0	0	0	0	0	0	0	0	0	0	2	1	1	2	2
1	0	0	0	0	0	0	0	0	0	0	0	0	0	1	0	0	2	1	1	2	8	8	8	0	0	0	0	0	0	0	0	0	0	0	0	2	1	1	2	1
1	1	0	2	1	1	0	0	0	2	0	1	1	0	1	0	1	12	1	1	2	8	8	8	0	0	0	0	0	0	0	0	0	0	0	0	2	1	1	2	2
0	2	0	0	2	2	0	0	1	1	1	2	2	2	4	1	2	22	2	2	2	8	8	8	0	0	0	0	0	0	0	0	0	0	0	0	2	1	1	2	2
3	0	2	2	2	2	0	1	1	1	3	3	2	1	2	2	2	29	2	2	2	8	8	8	0	0	0	0	0	0	0	0	0	0	0	0	2	2	2	1	2
2	0	2	3	3	1	0	1	1	1	2	1	0	1	3	2	0	23	2	2	2	8	8	8	0	0	0	0	0	0	0	0	0	0	0	0	2	2	2	2	1
0	0	1	0	2	0	0	0	0	0	0	2	0	0	0	0	0	5	1	1	2	8	8	8	0	0	0	0	0	0	0	0	0	0	0	0	2	2	3	1	1
2	2	2	0	1	0	0	1	2	0	2	2	2	0	1	1	1	19	1	1	2	8	8	8	0	0	0	0	0	0	0	0	0	0	0	0	2	2	2	2	1
1	0	1	2	2	1	1	2	2	0	0	0	0	1	0	0	1	14	1	1	2	8	8	8	0	0	0	0	0	0	0	0	0	0	0	0	2	2	2	2	1
3	3	2	1	1	4	3	0	0	0	4	0	2	0	3	1	2	29	2	2	2	8	8	8	0	0	0	0	0	0	0	0	0	0	0	0	2	2	1	2	1
2	3	3	2	3	3	1	3	4	2	4	4	3	3	3	2	2	47	4	3	2	8	8	8	0	0	0	0	0	0	0	0	0	0	0	0	2	2	1	2	1
1	0	0	0	2	0	0	0	0	0	1	1	0	1	0	0	0	6	1	1	2	8	8	8	0	0	0	0	0	0	0	0	0	0	0	0	2	1	3	2	1
1	0	0	0	1	1	0	0	0	0	3	0	1	0	0	0	0	7	1	1	2	8	8	8	0	0	0	0	0	0	0	0	0	0	0	0	1	2	1	2	1
0	0	0	0	3	0	0	2	2	0	2	3	0	0	1	0	2	15	1	1	2	8	8	8	0	0	0	0	0	0	0	0	0	0	0	0	2	2	2	2	1
0	0	0	0	0	1	0	0	0	0	0	0	1	0	0	0	0	2	1	1	2	8	8	8	0	0	0	0	0	0	0	0	0	0	0	0	2	2	1	2	1
2	3	2	3	0	2	1	0	2	2	2	0	3	1	2	2	3	30	2	2	2	8	8	8	0	0	0	0	0	0	0	0	0	0	0	0	2	1	2	2	2
4	4	4	4	4	4	4	4	4	4	4	4	4	4	4	4	4	68	5	3	2	8	8	8	0	0	0	0	0	0	0	0	0	0	0	0	2	2	1	1	1
3	2	2	1	3	3	3	1	2	2	4	3	3	3	3	3	3	44	4	3	2	8	8	8	0	0	0	0	0	0	1	1	0	1	0	0	2	1	1	2	2
1	1	1	1	0	1	0	0	1	0	2	0	0	1	1	1	2	13	1	1	2	8	8	8	0	0	0	0	0	0	0	0	0	0	0	0	2	2	2	2	1
0	0	3	0	2	0	0	0	2	0	2	0	3	0	0	0	0	12	1	1	2	8	8	8	0	0	0	0	0	0	0	0	0	0	0	0	2	2	1	2	2
3	4	4	2	3	4	0	2	1	0	4	2	0	4	4	2	0	39	3	2	2	8	8	8	0	0	0	0	0	0	0	0	0	0	0	0	2	1	1	2	2
0	0	1	0	0	1	0	0	0	0	1	0	1	1	0	0	0	5	1	1	2	8	8	8	0	0	0	0	0	0	0	0	0	0	0	0	2	2	1	2	2
0	1	0	0	2	1	0	0	0	0	0	2	0	2	1	0	0	9	1	1	2	8	8	8	0	0	0	0	0	0	0	0	0	0	0	0	1	2	2	2	2
4	0	1	2	1	1	0	0	1	1	3	1	1	2	1	0	1	20	1	1	2	8	8	8	0	0	0	0	0	0	0	0	0	0	0	0	2	2	2	2	2
2	1	1	2	0	1	0	1	0	2	1	0	4	1	2	1	1	20	1	1	2	8	8	8	0	0	0	0	0	0	0	0	0	0	0	0	2	2	1	2	1
2	1	1	1	2	2	1	0	0	1	1	0	0	0	1	0	0	13	1	1	2	8	8	8	0	0	0	0	0	0	0	0	0	0	0	0	2	1	1	2	1
2	2	3	2	0	4	1	3	2	1	4	1	2	3	2	1	1	34	3	2	2	8	8	8	0	0	0	0	0	0	0	0	0	0	0	0	2	1	3	2	1
3	4	3	1	3	3	0	0	4	1	3	3	2	3	3	2	0	38	3	2	2	8	8	8	0	0	0	0	0	0	0	0	0	0	0	0	2	1	1	2	1
2	2	2	2	3	3	3	4	1	1	3	1	1	2	1	2	0	33	3	2	2	8	8	8	0	0	0	0	0	0	0	0	0	0	0	0	1	1	2	2	2
2	0	1	1	0	0	0	0	1	0	2	1	1	1	0	0	0	10	1	1	2	8	8	8	0	0	0	0	0	0	0	0	0	0	0	0	2	1	3	2	2
0	0	0	0	0	0	0	0	1	0	1	0	0	0	0	1	0	3	1	1	2	8	8	8	0	0	0	0	0	0	0	0	0	0	0	0	1	1	1	2	2
2	0	0	0	1	1	0	0	0	0	0	2	0	0	0	1	0	7	1	1	2	8	8	8	0	0	0	0	0	0	0	0	0	0	0	0	2	1	3	2	1
2	1	0	1	1	1	0	0	0	1	0	2	0	1	0	1	0	11	1	1	2	8	8	8	0	0	0	0	0	0	0	0	0	0	0	0	1	1	3	2	2
0	0	4	0	0	0	0	0	0	0	0	0	0	0	0	0	1	5	1	1	2	8	8	8	0	0	0	0	0	0	0	0	0	0	0	0	1	1	2	2	2
2	3	3	3	2	4	4	4	4	2	4	2	4	4	3	2	4	54	5	3	2	8	8	8	0	0	0	0	0	0	0	0	0	0	0	0	2	1	1	1	1
1	0	0	0	0	0	0	0	0	0	0	0	2	0	0	0	3	6	1	1	1	3	1	1	0	0	0	1	0	0	0	0	0	0	1	0	2	1	1	2	2
3	0	2	2	1	3	3	1	3	2	3	4	0	4	4	3	2	40	3	2	2	8	8	8	0	0	0	0	0	0	0	0	0	0	0	0	2	1	1	2	2
3	3	3	3	3	3	4	3	3	2	3	3	3	3	3	3	3	51	5	3	2	8	8	8	0	0	0	0	0	0	0	0	0	0	0	0	2	1	1	2	2
0	0	0	1	0	0	0	0	0	0	0	0	1	0	0	0	1	3	1	1	2	8	8	8	0	0	0	0	0	0	0	0	0	0	0	0	2	1	1	2	1
2	1	2	3	3	3	2	2	1	0	2	1	3	1	2	1	2	31	3	2	2	8	8	8	0	0	0	0	0	0	0	0	0	0	0	0	2	1	2	2	2
1	2	1	0	0	0	0	1	2	0	2	0	0	2	0	2	1	14	1	1	2	8	8	8	0	0	0	0	0	0	0	0	0	0	0	0	1	1	1	2	2
1	1	0	2	1	0	2	0	2	0	0	4	2	1	0	0	4	20	1	1	2	8	8	8	0	0	0	0	0	0	0	0	0	0	0	0	1	1	1	2	2
0	0	0	0	0	0	0	0	0	0	0	3	0	0	0	0	0	3	1	1	2	8	8	8	0	0	0	0	0	0	0	0	0	0	0	0	1	1	1	2	2
0	0	2	3	0	0	0	0	0	2	0	1	1	1	1	0	0	11	1	1	2	8	8	8	0	0	0	0	0	0	0	0	0	0	0	0	2	1	1	2	1
1	3	2	1	3	2	3	1	2	1	1	1	4	1	2	1	4	33	3	2	2	8	8	8	0	0	0	0	0	0	0	0	0	0	0	0	1	1	1	2	1
4	4	4	4	2	4	0	1	2	4	4	1	4	4	4	4	4	54	5	3	2	8	8	8	0	0	0	0	0	0	0	0	0	0	0	0	2	2	2	2	1
2	1	2	1	0	0	0	4	2	1	3	1	0	2	0	2	1	22	2	2	2	8	8	8	0	0	0	0	0	0	0	0	0	0	0	0	1	2	1	2	1
1	3	1	2	1	3	1	1	1	1	4	2	2	3	4	1	3	34	3	2	2	8	8	8	0	0	0	0	0	0	0	0	0	0	0	0	1	2	1	2	1
3	3	3	2	3	3	3	3	3	3	3	3	3	3	3	3	3	50	4	3	2	8	8	8	0	0	0	0	0	0	0	0	0	0	0	0	1	1	1	2	2
1	0	0	1	0	0	0	0	0	1	0	1	1	0	0	1	0	6	1	1	2	8	8	8	0	0	0	0	0	0	0	0	0	0	0	0	2	1	1	2	1
1	0	1	2	1	3	0	1	2	2	3	2	3	2	3	0	3	29	2	2	1	3	8	8	0	0	0	0	0	0	0	0	0	0	0	0	2	1	1	2	1
2	4	3	4	2	4	2	3	3	4	2	1	4	2	2	2	4	48	4	3	2	8	8	8	0	0	0	0	0	0	0	0	0	0	0	0	2	1	1	2	2
2	2	1	0	0	1	1	0	1	0	1	1	1	1	1	2	1	16	1	1	1	1	1	8	0	0	0	0	0	0	0	0	0	0	0	0	2	1	1	2	2
1	0	1	2	3	2	2	0	2	2	1	0	0	2	3	2	3	26	2	2	2	8	8	8	0	0	0	0	0	0	0	0	0	0	0	0	2	1	1	2	1
1	2	3	2	1	2	1	3	2	2	1	2	0	0	0	0	2	24	2	2	1	1	8	8	0	0	0	0	0	0	0	0	0	0	0	0	2	1	1	1	2
2	0	1	2	1	1	4	1	1	0	2	4	3	2	4	2	3	33	3	2	2	8	8	8	0	0	0	0	0	0	0	0	0	0	0	0	2	1	1	2	1
4	0	0	2	2	2	0	1	0	2	0	4	0	2	4	0	0	23	2	2	2	8	8	8	0	0	0	0	0	0	0	0	0	0	0	0	2	1	1	2	1
2	3	3	3	2	2	1	2	1	1	3	1	2	1	1	2	2	32	3	2	1	3	8	8	0	0	0	0	0	0	0	0	0	0	0	0	2	1	1	2	2
2	1	2	1	3	3	3	1	3	0	4	2	0	2	2	2	0	31	3	2	2	8	8	8	0	0	0	0	0	0	0	0	0	0	0	0	1	1	1	2	2
4	4	4	4	4	4	4	4	4	4	4	4	4	4	4	4	4	68	5	3	2	8	8	8	0	0	0	0	0	0	0	0	0	0	0	0	2	1	1	2	1
2	3	2	3	3	3	2	1	2	2	3	2	2	3	2	3	3	41	4	3	2	8	8	8	0	0	0	0	0	0	0	0	0	0	0	0	2	1	1	2	2
1	3	1	0	1	0	0	0	0	0	0	0	1	0	0	0	1	8	1	1	2	8	8	8	0	0	0	0	0	0	0	0	0	0	0	0	2	1	1	2	1
1	1	3	3	2	2	0	2	3	3	3	1	1	3	3	4	4	39	3	2	2	8	8	8	0	0	0	0	0	0	0	0	0	0	0	0	2	1	1	2	2
4	2	4	1	0	3	1	2	2	0	3	0	0	1	3	2	2	30	2	2	2	8	8	8	0	0	0	0	0	0	0	0	0	0	0	0	2	1	1	2	1
2	1	3	3	1	4	0	0	1	2	2	4	4	3	4	2	4	40	3	2	2	8	8	8	0	0	0	0	0	0	0	0	0	0	0	0	2	1	1	2	1
1	0	0	1	1	0	1	0	1	0	1	0	1	1	1	1	1	11	1	1	2	8	8	8	0	0	0	0	0	0	0	0	0	0	1	0	2	1	1	2	2
1	2	2	1	1	1	0	0	2	0	2	0	3	1	0	1	2	19	1	1	2	8	8	8	0	0	0	0	0	0	0	0	0	0	0	0	2	1	1	2	2
1	0	1	0	4	2	3	4	0	0	4	4	4	1	4	1	4	37	3	2	2	8	8	8	0	0	0	0	0	0	0	0	0	0	0	0	2	1	1	2	1
0	0	1	0	0	0	0	1	0	0	3	0	0	1	0	0	0	6	1	1	2	8	8	8	0	0	0	0	0	0	0	0	0	0	0	0	2	1	1	2	2
2	1	1	1	3	1	1	0	1	1	1	4	2	2	1	1	1	24	2	2	2	8	8	8	0	0	0	0	0	0	0	0	0	0	0	0	2	1	1	2	2
0	0	1	0	1	1	1	0	1	0	0	0	1	0	0	0	1	7	1	1	2	8	8	8	0	0	0	0	0	0	0	0	0	0	0	0	1	1	1	2	1
0	2	1	4	1	3	0	1	2	1	3	2	1	0	2	1	4	28	2	2	2	8	8	8	0	0	0	0	0	0	0	0	0	0	0	0	2	1	2	2	1
2	0	1	0	1	0	0	0	1	0	0	0	1	0	0	0	0	6	1	1	2	8	8	8	0	0	0	0	0	0	0	0	0	0	0	0	2	2	2	2	1
3	3	2	3	3	4	1	1	1	2	4	3	1	1	2	3	0	37	3	2	2	8	8	8	0	0	0	0	0	0	0	0	0	0	0	0	2	2	2	2	1
0	0	0	2	0	0	0	2	0	0	0	0	0	0	0	0	0	4	1	1	2	8	8	8	0	0	0	0	0	0	0	0	0	0	0	0	2	2	2	2	2
1	0	2	1	2	0	0	0	1	0	1	1	0	0	0	1	0	10	1	1	2	8	8	8	0	0	0	0	0	0	0	0	0	0	0	0	2	2	2	2	1
3	1	2	3	4	3	3	4	2	2	3	3	1	3	2	2	2	43	4	3	2	8	8	8	0	0	0	0	0	0	0	0	0	0	0	0	2	2	2	2	2
1	0	2	2	3	3	3	3	2	2	2	1	3	2	2	2	2	35	3	2	2	8	8	8	0	0	0	0	0	0	0	0	0	0	0	0	2	2	2	2	1
1	1	1	1	2	0	3	1	1	2	1	1	0	2	2	0	1	20	1	1	2	8	8	8	0	0	0	0	0	0	0	0	0	0	0	0	2	2	2	2	1
0	1	0	0	2	4	0	0	0	0	1	0	0	0	0	0	0	8	1	1	2	8	8	8	0	0	0	0	0	0	0	0	0	0	0	0	2	2	2	2	1
0	0	0	0	0	0	0	0	0	0	0	0	1	0	0	0	1	2	1	1	2	8	8	8	0	0	0	0	0	0	0	0	0	0	0	0	1	2	3	2	1
4	0	2	0	0	1	1	2	1	0	0	1	0	0	0	4	0	16	1	1	2	8	8	8	0	0	0	0	0	0	0	0	0	0	0	0	2	2	2	2	1
1	0	0	1	1	1	0	1	0	0	0	0	0	0	0	0	1	6	1	1	2	8	8	8	0	0	0	0	0	0	0	0	0	0	0	0	2	1	2	2	1
4	1	4	3	0	4	3	2	2	0	3	0	1	3	4	4	1	39	3	2	1	3	1	1	1	1	1	0	0	0	0	1	1	1	0	0	2	1	2	1	1
1	2	1	2	3	2	0	1	2	0	2	0	0	2	0	2	0	20	1	1	2	8	8	8	0	0	0	0	0	0	0	0	0	0	0	0	2	1	1	2	2
3	1	2	2	4	2	0	0	0	2	2	2	3	2	3	2	3	33	3	2	2	8	8	8	0	0	0	0	0	0	0	0	0	0	0	0	2	1	2	2	1
2	0	2	2	2	2	0	1	2	1	1	1	1	1	1	2	1	22	2	2	2	8	8	8	0	0	0	0	0	0	0	0	0	0	0	0	2	1	2	2	1
2	4	3	4	2	2	0	2	3	2	3	0	4	4	4	0	4	43	4	3	2	8	8	8	0	0	0	0	0	0	0	0	0	0	0	0	2	1	1	2	1
1	1	4	3	0	0	0	0	0	2	1	0	4	0	0	1	2	19	1	1	2	8	8	8	0	0	0	0	0	0	0	0	0	0	0	0	2	1	1	2	2
2	3	1	2	3	3	1	0	0	2	2	3	4	3	3	1	3	36	3	2	2	8	8	8	0	0	0	0	0	0	0	0	0	0	0	0	2	1	1	2	2
0	0	0	0	0	0	0	0	0	0	0	0	1	0	0	0	0	1	1	1	2	8	8	8	0	0	0	0	0	0	0	0	0	0	0	0	2	1	1	2	2
4	3	3	3	2	3	1	3	4	4	3	3	2	3	4	3	2	50	4	3	2	8	8	8	0	0	0	0	0	0	0	0	0	0	0	0	2	1	1	2	1
4	3	3	3	4	3	0	0	0	1	4	0	1	1	4	1	4	36	3	2	2	8	8	8	0	0	0	0	0	0	0	0	0	0	0	0	2	1	1	2	1
2	2	4	4	2	4	4	4	4	2	4	2	2	4	4	3	2	53	5	3	2	8	8	8	0	0	0	0	0	0	0	0	0	0	0	0	2	1	1	2	1
4	0	2	1	2	0	0	0	0	0	0	0	0	0	4	0	0	13	1	1	2	8	8	3	0	0	0	0	0	0	0	0	0	0	0	0	2	1	1	2	1
2	1	2	2	1	3	0	1	2	2	3	1	1	1	1	1	1	25	2	2	2	8	8	8	0	0	0	0	0	0	0	0	0	0	0	0	2	1	1	2	2
2	3	2	2	1	2	2	2	2	1	1	1	3	2	2	2	2	32	3	2	2	8	8	8	0	0	0	0	0	0	0	0	0	0	0	0	2	1	2	2	1
0	3	1	2	2	2	3	2	2	0	1	1	2	3	2	0	0	26	2	2	2	8	8	8	0	0	0	0	0	0	0	0	0	0	0	0	1	1	3	1	1
2	3	2	1	1	1	0	0	0	1	1	0	2	0	0	0	1	15	1	1	2	8	8	8	0	0	0	0	0	0	0	0	0	0	0	0	2	1	1	2	1
4	2	2	1	0	0	0	1	1	4	2	0	2	2	1	0	0	22	2	2	2	8	8	8	0	0	0	0	0	0	0	0	0	0	0	0	2	1	2	2	1
3	4	4	2	4	2	1	1	0	1	4	2	3	2	4	3	1	41	4	3	2	8	8	8	0	0	0	0	0	0	0	0	0	0	0	0	2	1	2	2	1
1	0	1	1	1	1	2	1	1	0	1	0	1	2	0	0	3	16	1	1	2	8	8	8	0	0	0	0	0	0	0	0	0	0	0	0	2	1	1	2	1
2	2	3	2	2	3	0	2	2	2	3	1	2	2	3	1	1	33	3	2	2	8	8	8	0	0	0	0	0	0	0	0	0	0	0	0	2	1	1	2	2
1	2	1	0	0	3	0	0	1	0	3	0	0	1	3	2	1	18	1	1	2	8	8	8	0	0	0	0	0	0	0	0	0	0	0	0	2	1	1	2	1
2	2	2	3	3	3	0	3	2	1	0	1	3	2	2	1	4	34	3	2	1	1	2	1	1	1	1	0	1	0	1	1	1	0	0	0	2	1	2	1	2
2	0	2	4	1	2	1	0	1	1	1	1	0	1	2	2	2	23	2	2	2	8	8	8	0	0	0	0	0	0	0	0	0	0	0	0	2	1	1	2	1
4	2	4	2	4	3	2	3	2	2	4	4	2	3	4	2	4	51	5	3	2	8	8	8	0	0	0	0	0	0	0	0	0	0	0	0	2	1	2	2	2
1	0	2	2	2	2	1	1	2	0	2	1	3	1	2	0	2	24	2	2	2	8	8	8	0	0	0	0	0	0	0	0	0	0	0	0	2	1	1	2	2
2	0	2	2	3	2	0	0	3	2	4	2	0	2	3	2	0	29	2	2	2	8	8	8	0	0	0	0	0	0	0	0	0	0	0	0	2	1	2	2	1
2	1	4	3	2	3	3	3	4	2	3	2	1	3	3	1	1	41	4	3	2	8	8	8	0	0	0	0	0	0	0	0	0	0	0	0	2	2	2	2	2
2	0	3	3	1	3	0	0	0	1	2	0	4	2	3	1	3	28	2	2	2	8	8	8	0	0	0	0	0	0	0	0	0	0	0	0	2	1	1	2	1
1	2	2	2	1	2	1	1	2	0	3	0	0	0	1	1	1	20	1	1	2	8	8	8	0	0	0	0	0	0	0	0	0	0	0	0	1	1	3	2	1
2	0	0	2	1	0	0	0	0	2	4	0	0	0	2	0	0	13	1	1	2	8	8	8	0	0	0	0	0	0	0	0	0	0	0	0	2	1	2	2	1
2	2	0	0	0	2	2	0	0	0	1	0	0	0	3	2	0	14	1	1	2	8	8	8	0	0	0	0	0	0	0	0	0	0	0	0	1	1	3	2	1
1	0	1	1	2	2	0	1	1	1	3	3	3	4	3	1	2	29	2	2	2	8	8	8	0	0	0	0	0	0	0	0	0	0	0	0	2	2	1	1	2
1	0	0	0	2	2	2	0	1	0	1	4	0	1	1	0	0	15	1	1	2	8	8	8	0	0	0	0	0	0	0	0	0	0	0	0	2	2	2	2	1
0	1	0	2	0	0	0	0	0	0	0	0	0	0	0	1	0	4	1	1	2	8	8	8	0	0	0	0	0	0	0	0	0	0	0	0	1	1	3	2	1
1	0	2	1	0	1	0	2	0	0	1	0	0	0	1	0	0	9	1	1	2	8	8	8	0	0	0	0	0	0	0	0	0	0	0	0	1	1	3	2	2
0	0	4	4	2	3	0	3	4	2	4	2	4	4	3	0	2	41	4	3	2	8	8	8	0	0	0	0	0	0	0	0	0	0	0	0	2	1	2	2	1
4	2	2	2	1	2	2	2	2	2	2	2	2	2	2	2	2	35	3	2	2	8	8	8	0	0	0	0	0	0	0	0	0	0	0	0	2	1	1	2	2
4	0	3	3	3	3	0	4	4	2	4	3	3	3	3	2	0	44	4	3	2	8	8	8	0	0	0	0	0	0	0	0	0	0	0	0	2	2	2	2	1
1	1	0	2	2	1	1	1	0	0	0	2	0	1	0	0	1	13	1	1	2	8	8	8	0	0	0	0	0	0	0	0	0	0	0	0	2	1	2	2	2
2	3	3	2	0	3	0	0	1	0	3	1	0	0	3	1	0	22	2	2	2	8	8	8	0	0	0	0	0	0	0	0	0	0	0	0	2	1	1	2	2
2	1	0	2	1	2	0	0	1	0	1	0	3	1	0	0	0	14	1	1	2	8	8	8	0	0	0	0	0	0	0	0	0	0	0	0	1	1	1	2	2
4	0	3	4	2	2	1	3	3	3	3	2	4	2	2	3	1	42	4	3	2	8	8	8	0	0	0	0	0	0	0	0	0	0	0	0	2	1	1	2	2
1	1	0	1	0	1	0	0	0	1	0	1	1	0	1	1	1	10	1	1	2	8	8	8	0	0	0	0	0	0	0	0	0	0	0	0	2	1	1	2	1
0	0	1	1	1	1	0	2	1	0	0	0	0	1	1	0	1	10	1	1	2	8	8	8	0	0	0	0	0	0	0	0	0	0	0	0	2	2	2	2	1
2	0	0	1	1	1	0	0	0	0	1	0	4	4	2	1	0	17	1	1	2	8	8	8	0	0	0	0	0	0	0	0	0	0	0	0	2	2	2	2	1
2	2	2	3	2	3	1	0	1	2	1	3	2	2	2	2	1	31	3	2	2	8	8	8	0	0	0	0	0	0	0	0	0	0	0	0	1	1	1	2	2
2	1	1	1	1	1	0	0	2	1	0	1	1	1	0	2	1	16	1	1	2	8	8	8	0	0	0	0	0	0	0	0	0	0	0	0	2	1	2	2	1
2	1	1	3	2	3	0	3	3	1	4	3	0	1	3	1	0	31	3	2	2	8	8	8	0	0	0	0	0	0	0	0	0	0	0	0	2	1	2	2	1
4	1	4	1	1	2	2	1	2	1	1	2	3	2	2	4	3	36	3	2	2	8	8	8	0	0	0	0	0	0	0	0	0	0	0	0	2	1	2	2	1
4	2	2	1	2	2	2	4	4	1	4	3	3	2	4	4	3	47	4	3	2	8	8	8	0	0	0	0	0	0	0	0	0	0	0	0	2	1	2	2	1
2	0	2	0	0	1	0	0	1	0	2	0	0	4	1	0	1	14	1	1	2	8	8	8	0	0	0	0	0	0	0	0	0	0	0	0	2	1	1	2	1
2	1	1	0	1	1	1	0	0	0	1	0	0	1	0	0	1	10	1	1	2	8	8	8	0	0	0	0	0	0	0	0	0	0	0	0	2	1	2	2	1
2	1	2	2	1	3	1	1	2	2	2	1	3	3	2	3	2	33	3	2	2	8	8	8	0	0	0	0	0	0	0	0	0	0	0	0	2	1	2	2	2
1	0	2	4	2	1	0	0	2	1	0	0	0	2	1	0	0	16	1	1	2	8	8	8	0	0	0	0	0	0	0	0	0	0	0	0	2	1	2	2	1
0	3	2	1	2	1	0	0	2	0	1	0	0	2	3	0	0	17	1	1	2	8	8	8	0	0	0	0	0	0	0	0	0	0	0	0	2	2	1	2	1
1	0	0	0	0	1	0	1	0	0	1	0	0	1	0	0	1	6	1	1	2	8	8	8	0	0	0	0	0	0	0	0	0	0	0	0	2	1	1	2	1
0	0	0	0	0	0	0	0	0	0	0	0	0	0	0	0	0	0	1	1	2	8	8	8	0	0	0	0	0	0	0	0	0	0	0	0	2	1	2	2	1
3	0	3	3	0	3	0	4	3	3	3	0	4	3	3	2	3	40	3	2	2	8	8	8	0	0	0	0	0	0	0	0	0	0	0	0	2	1	1	2	2
2	1	1	1	1	1	1	0	0	0	1	2	0	0	1	1	0	13	1	1	2	8	8	8	0	0	0	0	0	0	0	0	0	0	0	0	2	1	1	2	2
0	3	2	3	0	2	2	1	1	0	4	2	0	3	3	0	3	29	2	2	2	8	8	8	0	0	0	0	0	0	0	0	0	0	0	0	2	1	1	2	2
1	0	2	1	0	0	0	0	0	2	2	1	0	0	0	0	0	9	1	1	2	8	8	8	0	0	0	0	0	0	0	0	0	0	0	0	2	1	3	2	1
0	0	0	0	0	0	0	0	1	0	1	0	0	0	0	0	0	2	1	1	2	8	8	8	0	0	0	0	0	0	0	0	0	0	0	0	1	1	2	2	1
3	4	3	3	2	2	2	4	2	3	2	3	3	2	4	3	2	47	4	3	2	8	8	8	0	0	0	0	0	0	0	0	0	0	0	0	2	1	2	2	2
2	1	0	0	1	1	0	0	0	0	1	2	2	1	1	1	0	13	1	1	1	1	8	3	0	1	0	0	0	0	0	1	1	0	0	0	2	2	2	2	1
3	2	3	1	1	3	4	0	1	0	2	0	3	2	4	2	3	34	3	2	2	8	8	8	0	0	0	0	0	0	0	0	0	0	0	0	2	2	2	2	1
2	0	3	0	3	4	0	1	2	0	3	3	4	3	3	3	3	37	3	2	2	8	8	8	0	0	0	0	0	0	0	0	0	0	0	0	2	2	2	2	1
0	0	0	0	0	0	0	0	0	0	1	0	0	0	0	0	0	1	1	1	2	8	8	8	0	0	0	0	0	0	0	0	0	0	0	0	2	2	2	2	1
4	0	2	3	2	3	1	2	3	3	3	1	2	2	3	2	2	38	3	2	2	8	8	8	0	0	0	0	0	0	0	0	0	0	0	0	2	2	2	2	1
2	0	3	1	1	4	0	0	2	1	3	2	0	0	1	2	1	23	2	2	2	8	8	8	0	0	0	0	0	0	0	0	0	0	0	0	2	1	1	2	2
0	2	1	2	0	0	1	0	0	0	0	0	0	0	0	0	0	6	1	1	2	8	8	8	0	0	0	0	0	0	0	0	0	0	0	0	2	2	2	2	1
0	2	0	1	1	1	1	0	0	0	0	0	4	3	0	0	0	13	1	1	2	8	8	8	0	0	0	0	0	0	0	0	0	0	0	0	2	2	2	2	1
2	3	1	2	1	2	3	0	1	0	1	2	1	3	2	2	2	28	2	2	2	8	8	8	0	0	0	0	0	0	0	0	0	0	0	0	1	1	1	2	2
4	0	3	3	4	1	0	1	2	2	2	4	4	4	1	4	2	41	4	3	2	8	8	8	0	0	0	0	0	0	0	0	0	0	0	0	2	2	2	2	1
2	2	1	2	3	2	1	3	2	0	1	1	2	2	2	2	3	31	3	2	2	8	8	8	0	0	0	0	0	0	0	0	0	0	0	0	2	2	2	2	1
1	0	0	1	0	1	0	0	1	0	2	2	0	0	1	1	0	10	1	1	2	8	8	8	0	0	0	0	0	0	0	0	0	0	0	0	1	2	1	2	2
0	0	2	0	2	1	0	0	1	0	1	0	0	0	0	0	1	8	1	1	2	8	8	8	0	0	0	0	0	0	0	0	0	0	0	0	1	2	1	1	1
4	4	4	4	4	4	3	4	4	4	4	1	4	4	4	4	4	64	5	3	2	8	8	8	0	0	0	0	0	0	0	0	0	0	0	0	1	2	1	2	1
4	3	3	3	3	3	1	3	2	2	1	2	4	3	3	3	2	45	4	3	2	8	8	8	0	0	0	0	0	0	0	0	0	0	0	0	2	2	3	2	2
1	0	1	0	3	2	1	0	0	1	1	3	0	2	3	0	0	18	1	1	2	8	8	8	0	0	0	0	0	0	0	0	0	0	0	0	2	2	3	2	2
4	2	3	2	3	1	4	2	4	4	3	4	2	2	1	3	1	45	4	3	1	1	1	1	1	0	0	0	0	0	0	0	1	0	0	0	1	2	1	2	2
2	0	0	0	2	1	1	0	1	0	2	2	0	1	1	0	3	16	1	1	2	8	8	8	0	0	0	0	0	0	0	0	0	0	0	0	1	2	1	2	1
4	4	4	4	4	4	3	4	4	4	4	1	4	4	4	4	4	64	5	3	2	8	8	8	0	0	0	0	0	0	0	0	0	0	0	0	1	2	1	2	1
1	1	1	2	1	1	1	0	2	0	2	0	1	1	0	0	1	15	1	1	2	8	8	8	0	0	0	0	0	0	0	0	0	0	0	0	2	1	2	2	1
2	2	2	2	2	2	3	2	2	1	2	2	2	2	2	2	2	34	3	2	2	8	8	8	0	0	0	0	0	0	0	0	0	0	0	0	2	2	2	2	1
0	0	1	3	0	1	0	0	0	2	1	1	0	1	1	0	0	11	1	1	2	8	8	8	0	0	0	0	0	0	0	0	0	0	0	0	2	2	2	2	1
2	2	2	3	1	2	1	1	2	1	2	1	1	1	0	2	2	26	2	2	2	8	8	8	0	0	0	0	0	0	0	0	0	0	0	0	2	2	2	2	2
0	0	0	1	0	0	0	1	1	0	0	1	0	2	1	0	0	7	1	1	2	8	8	8	0	0	0	0	0	0	0	0	0	0	0	0	1	2	2	2	2
4	4	4	4	0	4	0	4	4	4	4	0	4	4	4	4	4	56	5	3	1	1	1	3	1	1	1	0	1	0	0	0	1	0	0	0	2	2	2	2	1
2	2	4	2	2	3	2	3	3	1	2	2	4	2	2	1	3	40	3	2	2	8	8	8	0	0	0	0	0	0	0	0	0	0	0	0	2	2	1	2	2
0	1	3	2	0	0	0	0	3	0	3	0	0	0	0	1	0	13	1	1	2	8	8	8	0	0	0	0	0	0	0	0	0	0	0	0	2	2	1	2	2
2	1	1	1	0	0	0	1	1	0	0	1	0	1	0	1	0	10	1	1	2	8	8	8	0	0	0	0	0	0	0	0	0	0	0	0	1	2	3	2	1
1	0	0	0	1	0	0	2	0	0	4	3	0	3	0	0	0	14	1	1	1	1	1	1	0	0	0	0	0	0	1	0	0	0	1	0	2	2	2	2	1
0	0	0	1	0	0	0	0	0	0	0	0	0	0	0	0	0	1	1	1	2	8	8	8	0	0	0	0	0	0	0	0	0	0	0	0	1	1	2	2	1
0	0	1	2	0	1	0	0	2	0	1	0	1	0	0	0	0	8	1	1	2	8	8	8	0	0	0	0	0	0	0	0	0	0	0	0	1	1	1	2	2
0	0	0	0	0	0	0	0	0	0	0	0	0	0	0	0	0	0	1	1	2	8	8	8	0	0	0	0	0	0	0	0	0	0	0	0	1	1	1	2	2
2	1	2	2	1	2	0	0	1	3	4	1	2	3	0	2	2	28	2	2	2	8	8	8	0	0	0	0	0	0	0	0	0	0	0	0	2	2	1	2	1
2	0	0	3	1	3	2	0	2	2	4	2	1	4	1	2	1	30	2	2	2	8	8	8	0	0	0	0	0	0	0	0	0	0	0	0	2	2	1	2	1
2	0	2	3	2	3	0	2	2	1	3	1	2	2	3	2	1	31	3	2	2	8	8	8	0	0	0	0	0	0	0	0	0	0	0	0	2	2	1	2	1
2	3	1	4	1	3	0	1	0	0	0	1	1	2	4	1	0	24	2	2	2	8	8	8	0	0	0	0	0	0	0	0	0	0	0	0	2	2	1	2	1
2	1	2	1	2	1	0	2	1	3	1	0	1	3	1	1	1	23	2	2	2	8	8	8	0	0	0	0	0	0	0	0	0	0	0	0	2	2	1	2	1
3	0	3	3	3	4	1	1	2	2	3	3	1	3	3	3	4	42	4	3	2	8	8	8	0	0	0	0	0	0	0	0	0	0	0	0	2	2	1	1	2
3	2	1	2	1	3	0	0	1	2	2	0	0	1	3	2	0	23	2	2	2	8	8	8	0	0	0	0	0	0	0	0	0	0	0	0	2	2	1	2	1
2	2	4	4	4	4	2	2	4	4	4	2	4	4	2	1	4	53	5	3	2	8	8	8	0	0	0	0	0	0	0	0	0	0	0	0	2	2	1	2	1
3	3	3	3	3	2	2	2	2	2	2	2	2	2	2	2	2	39	3	2	2	8	8	8	0	0	0	0	0	0	1	0	0	0	0	0	2	1	1	2	1
3	2	3	4	1	4	0	0	2	0	4	1	0	1	4	2	3	34	3	2	2	8	8	8	0	0	0	0	0	0	0	0	0	0	0	0	2	1	1	2	2
1	3	0	4	0	0	0	0	1	0	4	0	0	0	0	0	3	16	1	1	2	8	8	8	0	0	0	0	0	0	0	0	0	0	0	0	2	1	1	2	1
1	0	0	1	0	0	1	2	1	0	0	0	1	1	0	0	1	9	1	1	2	8	8	8	0	0	0	0	0	0	0	0	0	0	0	0	2	1	1	2	1
2	1	2	4	1	3	1	1	3	3	3	1	3	3	3	2	2	38	3	2	2	8	8	8	0	0	0	0	0	0	0	0	0	0	0	0	2	1	2	2	1
1	0	0	0	0	0	0	0	0	0	0	0	1	0	0	1	0	3	1	1	2	8	8	8	0	0	0	0	0	0	0	0	0	0	0	0	2	1	1	2	2
4	2	3	3	2	3	3	0	2	1	4	4	4	4	4	4	4	51	5	3	2	8	8	8	0	0	0	0	0	0	0	0	0	0	0	0	2	2	1	2	1
2	0	2	2	4	4	1	0	2	1	3	4	2	2	2	3	3	37	3	2	2	8	8	8	0	0	0	0	0	0	0	0	0	0	0	0	2	2	1	2	1
0	0	0	0	0	0	0	0	0	0	0	0	0	0	0	0	0	0	1	1	1	1	1	1	1	0	0	0	0	0	1	0	0	0	0	0	2	1	1	2	1
0	0	0	0	0	0	0	0	0	0	0	0	0	0	0	0	0	0	1	1	2	8	8	8	0	0	0	0	0	0	0	0	0	0	0	0	2	1	1	2	1
2	2	3	1	1	2	0	3	1	2	3	3	3	2	2	0	1	31	3	2	1	2	2	2	1	1	0	0	0	0	1	0	1	1	0	0	2	1	1	2	1
0	0	1	4	0	1	2	3	0	1	0	0	3	2	1	2	3	23	2	2	2	8	8	8	0	0	0	0	0	0	0	0	0	0	0	0	2	1	1	2	1
4	4	4	4	4	4	4	4	4	4	4	4	4	4	4	4	4	68	5	3	1	1	1	1	1	0	0	0	0	0	1	0	0	0	0	0	2	1	1	2	1
0	0	0	0	0	0	0	0	0	0	0	2	2	2	2	2	2	12	1	1	2	8	8	8	0	0	0	0	0	0	0	0	0	0	0	0	2	1	1	2	1
2	2	0	4	2	2	2	0	1	1	2	1	2	1	1	1	1	25	2	2	2	8	8	8	0	0	0	0	0	0	0	0	0	0	0	0	2	1	1	2	2
2	1	1	2	3	2	1	1	1	1	1	4	1	1	3	1	1	27	2	2	1	3	8	8	0	0	0	0	0	0	0	0	0	0	0	0	2	1	1	2	1
2	3	2	2	3	3	1	3	2	2	2	2	2	3	3	0	2	37	3	2	2	8	8	8	0	0	0	0	0	0	0	0	0	0	0	0	2	1	2	2	2
2	1	2	2	0	1	0	1	0	0	1	1	0	0	1	0	2	14	1	1	2	8	8	8	0	0	0	0	0	0	0	0	0	0	0	0	2	1	1	2	1
0	0	0	0	2	0	0	0	0	0	0	0	0	0	0	0	0	2	1	1	2	8	8	8	0	0	0	0	0	0	0	0	0	0	0	0	2	1	2	2	1
2	1	0	2	2	2	3	0	0	0	0	2	0	1	3	2	0	20	1	1	2	8	8	8	0	0	0	0	0	0	0	0	0	0	0	0	2	1	1	2	1
1	0	4	4	2	3	3	4	3	3	4	0	0	0	3	2	4	40	3	2	2	8	8	8	0	0	0	0	0	0	0	0	0	0	0	0	2	1	1	2	2
0	0	1	3	4	2	3	1	2	2	1	3	2	3	3	4	1	35	3	2	2	8	8	8	0	0	0	0	0	0	0	0	0	0	0	0	2	1	1	2	1
0	0	0	1	0	0	0	2	1	0	0	0	0	0	0	0	0	4	1	1	2	8	8	8	0	0	0	0	0	0	0	0	0	0	0	0	2	1	1	2	2
3	2	2	2	2	2	2	2	2	2	2	2	2	2	2	2	2	35	3	2	2	8	8	8	0	0	0	0	0	0	0	0	0	0	0	0	2	1	1	2	2
2	2	4	2	2	2	2	2	4	2	4	2	2	2	2	2	2	40	3	2	2	8	8	8	0	0	0	0	0	0	0	0	0	0	0	0	2	1	1	2	2
1	2	2	2	2	2	2	2	2	2	2	2	2	2	2	2	2	33	3	2	1	1	1	1	1	1	0	0	0	0	1	1	0	0	0	0	2	1	1	2	1
2	1	1	1	2	2	1	2	2	1	1	1	2	2	1	1	1	24	2	2	2	8	8	8	0	0	0	0	0	0	0	0	0	0	0	0	2	1	1	2	2
2	0	0	0	0	0	0	0	0	0	0	0	0	0	0	0	0	2	1	1	2	8	8	8	0	0	0	0	0	0	0	0	0	0	0	0	2	1	1	2	1
0	0	1	1	1	2	0	0	0	0	0	1	0	1	1	0	0	8	1	1	2	8	8	8	0	0	0	0	0	0	0	0	0	0	0	0	2	1	1	2	2
2	0	2	1	3	3	0	0	1	1	4	3	0	2	4	2	0	28	2	2	2	8	8	8	0	0	0	0	0	0	0	0	0	0	0	0	2	1	1	2	1
2	2	2	2	1	2	1	2	2	1	1	4	2	2	2	2	3	33	3	2	2	8	1	8	1	1	1	1	0	0	1	0	1	0	0	0	2	1	1	1	2
2	2	2	4	3	4	4	2	3	4	4	2	1	2	3	2	4	48	4	3	2	8	8	8	0	0	0	0	0	0	0	0	0	0	0	0	2	1	1	2	1
4	0	2	1	0	2	0	2	0	2	2	4	4	4	1	0	4	32	3	2	2	8	8	8	0	0	0	0	0	0	0	0	0	0	0	0	2	1	1	2	2
2	1	2	4	4	2	3	1	2	1	1	3	4	1	3	1	2	37	3	2	2	8	8	8	0	0	0	0	0	0	0	0	0	0	0	0	2	1	1	2	1
2	0	0	0	1	0	0	0	0	0	0	0	0	0	0	0	0	3	1	1	2	8	8	8	0	0	0	0	0	0	0	0	0	0	0	0	2	2	2	2	1
2	1	3	3	2	4	2	2	2	3	3	3	4	3	3	2	4	46	4	3	2	8	8	8	0	0	0	0	0	0	0	0	0	0	0	0	2	2	2	2	1
2	0	1	4	2	2	1	3	2	3	2	1	0	1	0	1	0	25	2	2	1	1	1	8	0	0	0	0	0	0	0	0	0	0	0	0	2	2	2	2	1
3	0	2	2	3	3	0	1	0	1	4	2	4	2	3	2	3	35	3	2	2	8	8	8	0	0	0	0	0	0	0	0	0	0	0	0	2	2	2	2	1
2	0	4	0	3	4	0	0	2	0	4	4	1	2	4	2	2	34	3	2	2	8	8	8	0	0	0	0	0	0	0	0	0	0	0	0	2	2	2	2	1
4	1	4	4	4	4	4	3	3	4	3	4	4	4	4	4	3	61	5	3	2	8	8	8	0	0	0	0	0	0	0	0	0	0	0	0	2	2	2	2	1
0	0	0	0	0	0	1	0	0	0	0	0	0	0	0	0	0	1	1	1	2	8	8	8	0	0	0	0	0	0	0	0	0	0	0	0	2	1	2	2	1
2	1	2	1	0	2	0	0	1	0	1	0	2	0	0	2	4	18	1	1	2	8	8	8	0	0	0	0	0	0	0	0	0	0	0	0	2	2	2	2	1
1	1	0	2	1	0	0	0	1	2	1	1	0	1	0	0	0	11	1	1	2	8	8	8	0	0	0	0	0	0	0	0	0	0	0	0	2	2	2	2	1
3	2	1	0	4	1	2	0	0	0	0	3	3	3	3	1	2	28	2	2	2	8	8	8	0	0	0	0	0	0	0	0	0	0	0	0	2	2	2	2	1
2	0	2	4	3	3	0	1	2	1	2	2	0	3	3	1	0	29	2	2	2	8	8	8	0	0	0	0	0	0	0	0	0	0	0	0	2	2	2	2	1
1	0	1	0	1	1	0	0	0	0	1	0	0	0	0	0	0	5	1	1	2	8	8	8	0	0	0	0	0	0	0	0	0	0	0	0	2	1	2	2	1
4	3	4	4	4	3	3	3	3	3	3	3	3	3	4	3	3	56	5	3	2	8	8	8	0	0	0	0	0	0	0	0	0	0	0	0	2	1	2	2	1
0	0	0	4	0	0	0	0	4	0	4	0	0	0	0	0	0	12	1	1	2	8	8	8	0	0	0	0	0	0	0	0	0	0	0	0	2	2	2	2	1
1	3	0	0	0	0	0	0	2	0	3	0	1	0	3	0	1	14	1	1	2	8	5	8	0	0	0	0	0	0	0	0	0	0	0	0	2	2	2	2	1
1	0	2	2	2	2	2	0	2	2	2	0	0	2	1	2	1	23	2	2	2	8	8	8	0	0	0	0	0	0	0	0	0	0	0	0	2	1	2	2	1
1	1	2	1	3	4	0	2	4	0	4	3	4	4	4	1	4	42	4	3	2	8	8	8	0	0	0	0	0	0	0	0	0	0	0	0	2	1	3	2	1
0	0	1	1	2	0	0	1	1	0	2	2	0	1	1	0	0	12	1	1	2	8	8	8	0	0	0	0	0	0	0	0	0	0	0	0	2	2	2	2	1
3	2	4	2	3	4	4	1	1	0	2	3	0	1	2	2	1	35	3	2	2	8	8	8	0	0	0	0	1	0	0	0	0	0	0	0	2	1	1	2	2
0	0	1	0	1	1	0	0	0	0	1	0	1	0	1	0	1	7	1	1	2	8	8	8	0	0	0	0	0	0	0	0	0	0	0	0	2	1	2	2	1
0	1	0	3	0	1	0	2	2	1	4	0	4	2	2	4	0	26	2	2	2	8	8	8	0	0	0	0	0	0	0	0	0	0	0	0	2	1	2	2	1
0	0	0	0	0	0	0	0	0	0	0	0	0	0	0	0	0	0	1	1	2	8	8	8	0	0	0	0	0	0	0	0	0	0	0	0	2	1	3	2	1
0	0	0	1	0	0	0	0	0	1	0	0	0	2	0	0	0	4	1	1	2	8	8	8	0	0	0	0	0	0	0	0	0	0	0	0	2	1	2	2	1
3	2	4	2	3	3	4	0	1	1	3	3	1	4	3	4	3	44	4	3	2	8	8	8	0	0	0	0	0	0	0	0	0	0	0	0	2	1	1	2	2
2	2	1	2	1	1	1	2	1	2	1	1	2	1	2	1	3	26	2	2	2	8	8	8	0	0	0	0	0	0	0	0	0	0	0	0	2	1	1	2	2
1	0	0	2	0	0	0	1	0	1	2	0	2	0	0	0	0	9	1	1	2	8	8	8	0	0	0	0	0	0	0	0	0	0	0	0	2	1	3	2	1
1	0	1	2	1	1	0	0	0	1	2	1	1	1	1	1	0	14	1	1	2	8	8	8	0	0	0	0	0	0	0	0	0	0	0	0	2	1	3	2	1
0	0	0	1	0	0	0	0	0	0	0	0	0	0	1	0	0	2	1	1	2	8	8	8	0	0	0	0	0	0	0	0	0	0	0	0	1	1	2	2	1
2	2	3	2	3	4	3	1	1	0	4	3	2	3	4	2	3	42	4	3	2	8	8	8	0	0	0	0	0	0	0	0	0	0	0	0	2	2	2	2	2
2	3	1	1	1	2	4	0	2	2	2	2	4	3	3	2	4	38	3	2	2	8	8	8	0	0	0	0	0	0	0	0	0	0	0	0	2	1	3	1	1
0	0	0	1	0	0	2	0	0	0	0	0	0	0	1	0	2	6	1	1	2	8	8	8	0	0	0	0	0	0	0	0	0	0	0	0	2	2	2	2	1
1	0	2	1	1	1	0	0	1	1	1	0	2	2	0	0	0	13	1	1	2	8	8	8	0	0	0	0	0	0	0	0	0	0	0	0	2	1	3	2	1
2	0	1	2	1	1	0	0	1	1	2	3	0	1	1	2	0	18	1	1	2	8	8	8	0	0	0	0	0	0	0	0	0	0	0	0	2	1	1	2	1
0	1	2	1	2	2	2	4	1	4	4	1	2	2	1	1	0	30	2	2	1	8	8	8	0	0	0	0	0	0	0	0	0	0	0	0	2	2	1	2	1
2	2	3	3	3	3	2	2	1	2	1	1	2	2	2	2	2	35	3	2	1	2	8	3	1	0	0	1	0	0	0	1	0	1	0	0	2	2	1	1	2
1	0	3	1	3	3	4	3	2	2	2	2	2	2	2	2	2	36	3	2	2	8	8	8	0	0	0	0	0	0	0	0	0	0	0	0	2	2	1	2	1
3	2	3	3	2	3	3	3	3	3	3	4	3	3	3	3	3	50	4	3	2	8	8	8	0	0	0	0	0	0	0	0	0	0	0	0	2	2	2	2	1
1	0	2	4	1	0	0	3	3	1	4	3	0	3	4	0	0	29	2	2	2	8	8	8	0	0	0	0	0	0	0	0	0	0	0	0	2	2	2	2	1
0	0	3	2	4	1	0	0	3	0	4	0	4	1	1	0	0	23	2	2	2	8	8	8	0	0	0	0	0	0	0	0	0	0	0	0	2	1	2	2	1
4	0	4	2	0	2	0	0	0	2	0	0	0	0	0	0	0	14	1	1	2	8	8	8	0	0	0	0	0	0	0	0	0	0	0	0	2	2	2	2	1
2	1	2	0	1	0	0	0	0	0	1	0	1	0	0	2	3	13	1	1	2	8	8	8	0	0	0	0	0	0	0	0	0	0	0	0	2	2	2	2	1
2	3	0	0	1	0	1	0	0	0	0	0	0	0	0	0	0	7	1	1	2	8	8	8	0	0	0	0	0	0	0	0	0	0	0	0	2	2	2	2	1
0	0	0	2	0	0	0	2	0	1	0	0	0	0	0	0	0	5	1	1	2	8	8	8	0	0	0	0	0	0	0	0	0	0	0	0	2	2	2	2	2
0	0	2	2	2	3	2	0	0	0	0	4	2	3	2	0	2	24	2	2	2	8	8	8	0	0	0	0	0	0	0	0	0	0	0	0	2	1	2	2	1
3	0	1	1	2	1	2	2	0	1	1	2	3	4	1	1	0	25	2	2	2	8	8	8	0	0	0	0	0	0	0	0	0	0	0	0	2	2	2	2	1
2	3	4	0	2	2	0	1	4	1	3	0	0	2	2	1	2	29	2	2	2	8	8	8	0	0	0	0	0	0	0	0	0	0	0	0	2	1	2	2	1
3	0	4	2	1	3	0	0	3	2	4	1	3	2	4	3	4	39	3	2	2	8	8	8	0	0	0	0	0	0	0	0	0	0	0	0	2	2	2	2	1
1	0	2	2	2	3	0	0	0	0	2	1	0	2	3	0	3	21	2	2	2	8	8	8	0	0	0	0	0	0	0	0	0	0	0	0	2	2	2	2	1
0	1	2	3	0	2	2	3	3	2	4	0	0	1	1	2	1	27	2	2	2	8	8	8	0	0	0	0	0	0	0	0	0	0	0	0	2	2	2	2	1
2	3	4	4	2	2	2	3	2	2	1	1	3	3	2	1	3	40	3	2	2	8	8	8	0	0	0	0	0	0	0	0	0	0	0	0	2	2	2	2	1
2	0	1	0	3	2	0	0	0	0	1	2	0	1	1	0	0	13	1	1	2	8	8	8	0	0	0	0	0	0	0	0	0	0	0	0	2	1	3	2	1
0	0	2	1	3	1	1	0	2	1	4	3	0	3	3	2	4	30	2	2	2	8	8	8	0	0	0	0	0	0	0	0	0	0	0	0	2	1	2	2	1
1	0	1	2	0	0	0	0	0	0	0	0	0	0	0	0	0	4	1	1	1	3	8	8	0	0	0	0	0	0	0	0	0	0	0	0	2	1	2	1	2
4	0	0	4	4	4	4	4	3	3	3	3	2	3	3	3	3	50	4	3	2	8	8	8	0	0	0	0	0	0	0	0	0	0	0	0	2	1	2	2	1
3	3	3	3	3	3	3	3	3	3	3	3	3	3	3	3	3	51	5	3	2	8	8	8	0	0	0	0	0	0	0	0	0	0	0	0	2	1	2	2	1
2	1	3	4	0	2	0	1	2	2	1	0	0	0	0	2	0	20	1	1	2	8	8	8	0	0	0	0	0	0	0	0	0	0	0	0	2	1	2	2	2
0	0	0	0	0	0	0	0	0	0	1	0	1	0	0	0	0	2	1	1	2	8	8	8	0	0	0	0	0	0	0	0	0	0	0	0	1	1	2	2	2
3	4	3	1	3	3	1	3	3	1	3	3	3	1	3	1	3	42	4	3	2	8	8	8	0	0	0	0	0	0	0	0	0	0	0	0	2	1	2	1	2
1	2	4	0	0	1	2	3	2	0	1	0	0	0	0	0	0	16	1	1	2	8	8	8	0	0	0	0	0	0	0	0	0	0	0	0	2	2	2	2	1
0	1	2	2	2	2	1	0	2	1	1	1	1	4	4	2	1	27	2	2	1	2	2	3	0	0	1	0	0	0	0	0	0	0	1	0	2	2	1	2	1
4	4	4	4	4	4	4	4	4	4	4	4	4	4	4	4	4	68	5	3	2	8	8	8	0	0	0	0	0	0	0	0	0	0	0	0	2	1	2	2	1
2	0	2	0	3	1	0	0	0	0	0	1	4	2	1	1	2	19	1	1	2	8	8	8	0	0	0	0	0	0	0	0	0	0	0	0	2	2	2	2	1
4	0	0	2	0	1	0	1	2	0	1	0	0	0	1	0	0	12	1	1	2	8	8	8	0	0	0	0	0	0	0	0	0	0	0	0	2	2	1	2	2
2	2	1	1	2	3	3	1	3	0	3	2	2	3	3	2	3	36	3	2	2	8	8	8	0	0	0	0	0	0	0	0	0	0	0	0	2	1	2	2	1
2	0	4	3	4	4	0	2	3	2	4	4	1	4	4	1	4	46	4	3	2	8	8	8	0	0	0	0	0	0	0	0	0	0	0	0	2	2	2	2	1
3	3	4	2	3	4	1	4	2	1	2	4	1	4	3	3	1	45	4	3	2	8	8	8	0	0	0	0	0	0	0	0	0	0	0	0	2	2	3	2	1
3	4	4	4	4	4	4	4	4	4	4	4	4	4	4	4	4	67	5	3	2	8	8	8	0	0	0	0	0	0	0	0	0	0	0	0	2	2	3	1	2
2	2	2	2	2	2	3	1	2	2	2	2	2	2	2	2	2	34	3	2	2	8	8	8	0	0	0	0	0	0	0	0	0	0	0	0	2	2	2	2	1
2	3	3	3	1	3	1	2	2	2	3	1	0	2	2	2	0	32	3	2	2	8	8	8	0	0	0	0	0	0	0	0	0	0	0	0	2	2	2	2	1
1	0	1	4	0	1	0	0	2	1	3	0	0	1	0	0	0	14	1	1	2	8	8	8	0	0	0	0	0	0	0	0	0	0	0	0	2	1	1	2	2
3	3	2	1	1	0	0	0	1	0	3	1	2	3	3	3	2	28	2	2	2	8	8	8	0	0	0	0	0	0	0	0	0	0	0	0	2	2	2	2	1
0	2	4	3	3	4	0	2	3	0	4	0	4	3	2	0	4	38	3	2	2	8	8	8	0	0	0	0	0	0	0	0	0	0	0	0	2	1	2	2	1
1	2	3	4	2	4	3	3	4	3	3	3	3	3	3	3	0	47	4	3	1	1	3	1	0	0	0	1	0	0	0	0	0	0	0	0	2	1	3	1	1
4	1	1	4	2	0	3	1	0	1	4	3	0	2	0	1	0	27	2	2	2	8	8	8	0	0	0	0	0	0	0	0	0	0	0	0	1	2	1	2	2
1	0	1	1	1	1	0	0	2	0	2	2	3	1	0	0	2	17	1	1	2	8	8	8	0	0	0	0	0	0	0	0	0	0	0	0	2	1	1	2	1
1	2	0	0	0	0	0	0	0	0	0	0	1	0	0	0	0	4	1	1	2	8	8	8	0	0	0	0	0	0	0	0	0	0	0	0	2	1	2	1	1
